# Supplementary material for: 1H-Nuclear Magnetic Resonance Analysis of Urine as Diagnostic Tool for Organic Acidemias and Aminoacidopathies
Source: Metabolites. 2021 Dec 20;11(12):891. doi: 10.3390/metabo11120891 (PMC8704601; doi:10.3390/metabo11120891)
Supplement: Supplementary file 1 [file metabolites-11-00891-s001.zip]

Archive with 1 entries (1 files):
- metabolites-1482661-supplementary.pdf
